# Supplementary material for: The zinc transporter Slc30a1 (ZnT1) in macrophages plays a protective role against attenuated Salmonella
Source: eLife. 2024 Oct 30;13:e89509. doi: 10.7554/eLife.89509 (PMC11524588; doi:10.7554/eLife.89509)
Supplement: Figure 2—source data 1. [file elife-89509-fig2-data1.zip]

Archive with 9 entries (8 files):
- Figure 2-Source data 1/
- Figure 2-Source data 1/.DS_Store
- __MACOSX/Figure 2-Source data 1/._.DS_Store
- Figure 2-Source data 1/Figure 2-Source data 1_Raw images of western blot analysis for Slc30a1-flag expression.pdf
- __MACOSX/Figure 2-Source data 1/._Figure 2-Source data 1_Raw images of western blot analysis for Slc30a1-flag expression.pdf
- Figure 2-Source data 1/Figure 2-Source data 1-Unedited Blots-Slc30a1-Flag.tif
- __MACOSX/Figure 2-Source data 1/._Figure 2-Source data 1-Unedited Blots-Slc30a1-Flag.tif
- Figure 2-Source data 1/Figure 2-Source data 1-Unedited Blots-Beta-Actin .tif
- __MACOSX/Figure 2-Source data 1/._Figure 2-Source data 1-Unedited Blots-Beta-Actin .tif
