# Supplementary material for: The zinc transporter Slc30a1 (ZnT1) in macrophages plays a protective role against attenuated Salmonella
Source: eLife. 2024 Oct 30;13:e89509. doi: 10.7554/eLife.89509 (PMC11524588; doi:10.7554/eLife.89509)
Supplement: Figure 5—source data 1. [file elife-89509-fig5-data1.zip]

Archive with 19 entries (18 files):
- Figure 5-Figure supplement 1-Source data 2/
- Figure 5-Figure supplement 1-Source data 2/Figure 5-Source data 2-for figure supplement 1F-Unedited Blots-NfKb-3(LPS).tiff
- __MACOSX/Figure 5-Figure supplement 1-Source data 2/._Figure 5-Source data 2-for figure supplement 1F-Unedited Blots-NfKb-3(LPS).tiff
- Figure 5-Figure supplement 1-Source data 2/.DS_Store
- __MACOSX/Figure 5-Figure supplement 1-Source data 2/._.DS_Store
- Figure 5-Figure supplement 1-Source data 2/Figure 5-Source data 2-for figure supplement 1F-Unedited Blots-Nfkb-2 (LPS).tiff
- __MACOSX/Figure 5-Figure supplement 1-Source data 2/._Figure 5-Source data 2-for figure supplement 1F-Unedited Blots-Nfkb-2 (LPS).tiff
- Figure 5-Figure supplement 1-Source data 2/Figure 5-Source data 2-for figure supplement 1D-Unedited Blots-Actin (LPS).tif
- __MACOSX/Figure 5-Figure supplement 1-Source data 2/._Figure 5-Source data 2-for figure supplement 1D-Unedited Blots-Actin (LPS).tif
- Figure 5-Figure supplement 1-Source data 2/Figure 5-figure supplement 1-Source data 2_Raw images of western blot analysis for iNOS and related-cellular signaling proteins.pdf
- __MACOSX/Figure 5-Figure supplement 1-Source data 2/._Figure 5-figure supplement 1-Source data 2_Raw images of western blot analysis for iNOS and related-cellular signaling proteins.pdf
- Figure 5-Figure supplement 1-Source data 2/Figure 5-Source data 2-for figure supplement 1F-Unedited Blots-Nfkb-1 (LPS).tiff
- __MACOSX/Figure 5-Figure supplement 1-Source data 2/._Figure 5-Source data 2-for figure supplement 1F-Unedited Blots-Nfkb-1 (LPS).tiff
- Figure 5-Figure supplement 1-Source data 2/Figure 5-Source data 2-for figure supplement 1C-Unedited Blots-Actin (HK-ST).tif
- __MACOSX/Figure 5-Figure supplement 1-Source data 2/._Figure 5-Source data 2-for figure supplement 1C-Unedited Blots-Actin (HK-ST).tif
- Figure 5-Figure supplement 1-Source data 2/Figure 5-Source data 2-for figure supplement 1D-Unedited Blots-iNOS (LPS).tif
- __MACOSX/Figure 5-Figure supplement 1-Source data 2/._Figure 5-Source data 2-for figure supplement 1D-Unedited Blots-iNOS (LPS).tif
- Figure 5-Figure supplement 1-Source data 2/Figure 5-Source data 2-for figure supplement 1C-Unedited Blots-iNOS (HK-ST).tif
- __MACOSX/Figure 5-Figure supplement 1-Source data 2/._Figure 5-Source data 2-for figure supplement 1C-Unedited Blots-iNOS (HK-ST).tif
