# Supplementary material for: The zinc transporter Slc30a1 (ZnT1) in macrophages plays a protective role against attenuated Salmonella
Source: eLife. 2024 Oct 30;13:e89509. doi: 10.7554/eLife.89509 (PMC11524588; doi:10.7554/eLife.89509)
Supplement: Figure 5—source data 2. [file elife-89509-fig5-data2.zip]

Archive with 15 entries (14 files):
- Figure 5-Source data 1/
- Figure 5-Source data 1/Figure 5-Source data 1-For Figure 5F-Unedited Blots-iNOS (ST).tif
- __MACOSX/Figure 5-Source data 1/._Figure 5-Source data 1-For Figure 5F-Unedited Blots-iNOS (ST).tif
- Figure 5-Source data 1/.DS_Store
- __MACOSX/Figure 5-Source data 1/._.DS_Store
- Figure 5-Source data 1/Figure 5-Source data 1 for Figure 5H-Unedited Blots-pp65 (ST).tif
- __MACOSX/Figure 5-Source data 1/._Figure 5-Source data 1 for Figure 5H-Unedited Blots-pp65 (ST).tif
- Figure 5-Source data 1/Figure 5-Source data 1-for Figure 5F-Unedited Blots-Actin (ST).tif
- __MACOSX/Figure 5-Source data 1/._Figure 5-Source data 1-for Figure 5F-Unedited Blots-Actin (ST).tif
- Figure 5-Source data 1/Figure 5-Source data 1_Raw images of western blot analysis for iNOS and p65 expression.pdf
- __MACOSX/Figure 5-Source data 1/._Figure 5-Source data 1_Raw images of western blot analysis for iNOS and p65 expression.pdf
- Figure 5-Source data 1/Figure 5-Source data 1 for Figure 5J-Unedited Blots-pp65+p65 (ST+TPEN).tif
- __MACOSX/Figure 5-Source data 1/._Figure 5-Source data 1 for Figure 5J-Unedited Blots-pp65+p65 (ST+TPEN).tif
- Figure 5-Source data 1/Figure 5-Source data 1 for Figure 5H-Unedited Blots-p65 (ST).tif
- __MACOSX/Figure 5-Source data 1/._Figure 5-Source data 1 for Figure 5H-Unedited Blots-p65 (ST).tif
