# Supplementary material for: The zinc transporter Slc30a1 (ZnT1) in macrophages plays a protective role against attenuated Salmonella
Source: eLife. 2024 Oct 30;13:e89509. doi: 10.7554/eLife.89509 (PMC11524588; doi:10.7554/eLife.89509)
Supplement: Figure 8—source data 1. [file elife-89509-fig8-data1.zip]

Archive with 13 entries (12 files):
- Figure 8-Source data 1/
- Figure 8-Source data 1/Figure supplement 1-Source data 1-Unedited gel-PCR Lyz2 Cre.png
- __MACOSX/Figure 8-Source data 1/._Figure supplement 1-Source data 1-Unedited gel-PCR Lyz2 Cre.png
- Figure 8-Source data 1/.DS_Store
- __MACOSX/Figure 8-Source data 1/._.DS_Store
- Figure 8-Source data 1/Figure supplement 1-Source data 1-Unedited gel-PCR genotype Slc30a1 flox.png
- __MACOSX/Figure 8-Source data 1/._Figure supplement 1-Source data 1-Unedited gel-PCR genotype Slc30a1 flox.png
- Figure 8-Source data 1/Figure supplement 1-Source data 1-Unedited gel-PCR Slc30a1-Flag-EGFP.png
- __MACOSX/Figure 8-Source data 1/._Figure supplement 1-Source data 1-Unedited gel-PCR Slc30a1-Flag-EGFP.png
- Figure 8-Source data 1/~$urce data 4-Raw images of PCR genotype analysis.docx
- __MACOSX/Figure 8-Source data 1/._~$urce data 4-Raw images of PCR genotype analysis.docx
- Figure 8-Source data 1/Figure 8-Source data 1.pdf
- __MACOSX/Figure 8-Source data 1/._Figure 8-Source data 1.pdf
